# Supplementary material for: Annotation of Siberian Larch (Larix sibirica Ledeb.) Nuclear Genome—One of the Most Cold-Resistant Tree Species in the Only Deciduous GENUS in Pinaceae
Source: Plants (Basel). 2022 Aug 6;11(15):2062. doi: 10.3390/plants11152062 (PMC9370799; doi:10.3390/plants11152062)
Supplement: Supplementary file 1 [file plants-11-02062-s001.zip]

Archive with 1 entries (1 files):
- plants-1809628-supplementary.pdf
